# Supplementary material for: scGET: Predicting Cell Fate Transition During Early Embryonic Development by Single-cell Graph Entropy
Source: Genomics Proteomics Bioinformatics. 2021 Dec 24;19(3):461–74. doi: 10.1016/j.gpb.2020.11.008 (PMC8864248; doi:10.1016/j.gpb.2020.11.008)
Supplement: Supplementary Table S1 [file mmc17.xlsx]

## Sheet: Sheet1
Table S1 xponent γ of cell-specific network for each cell in MEF-to-neuron data
Cell ID	γ value	Cell ID	γ value	Cell ID	γ value	Cell ID	γ value	Cell ID	γ value	Cell ID	γ value	Cell ID	γ value	Cell ID	γ value	Cell ID	γ value	Cell ID	γ value	Cell ID	γ value
Cell_1	3.4163	Cell_41	2.88846	Cell_81	2.09223	Cell_121	3.13784	Cell_161	2.17686	Cell_201	2.18945	Cell_241	3.01494	Cell_281	3.84135	Cell_321	3.70539	Cell_361	3.74349	Cell_401	3.90364
Cell_2	2.85002	Cell_42	2.90853	Cell_82	2.30883	Cell_122	2.01716	Cell_162	2.48125	Cell_202	2.14613	Cell_242	3.16855	Cell_282	2.53108	Cell_322	3.50441	Cell_362	3.01543	Cell_402	2.87385
Cell_3	3.17935	Cell_43	2.94361	Cell_83	3.05372	Cell_123	2.38236	Cell_163	3.69112	Cell_203	1.81411	Cell_243	2.49631	Cell_283	1.96099	Cell_323	2.04146	Cell_363	2.68936	Cell_403	3.6191
Cell_4	2.82786	Cell_44	3.30049	Cell_84	2.93324	Cell_124	2.75679	Cell_164	3.51712	Cell_204	2.29379	Cell_244	2.74927	Cell_284	2.20026	Cell_324	3.75226	Cell_364	2.80911	Cell_404	4.53223
Cell_5	3.15839	Cell_45	3.24206	Cell_85	1.57439	Cell_125	2.36909	Cell_165	3.39678	Cell_205	2.53033	Cell_245	2.28699	Cell_285	1.51804	Cell_325	3.63773	Cell_365	4.06894	Cell_405	3.63974
Cell_6	3.12221	Cell_46	3.25743	Cell_86	2.67082	Cell_126	3.02402	Cell_166	3.71372	Cell_206	3.75767	Cell_246	3.38329	Cell_286	2.36055	Cell_326	2.19281	Cell_366	3.08938
Cell_7	3.12083	Cell_47	3.05535	Cell_87	3.66882	Cell_127	3.2973	Cell_167	2.76723	Cell_207	3.32294	Cell_247	3.8905	Cell_287	3.93278	Cell_327	3.13522	Cell_367	3.95359
Cell_8	2.984	Cell_48	2.76966	Cell_88	3.60567	Cell_128	3.35225	Cell_168	2.90535	Cell_208	1.95161	Cell_248	3.10788	Cell_288	4.61669	Cell_328	3.48927	Cell_368	4.26465
Cell_9	2.9315	Cell_49	2.64537	Cell_89	2.39191	Cell_129	2.57778	Cell_169	3.66002	Cell_209	2.81221	Cell_249	2.78915	Cell_289	3.80301	Cell_329	2.42761	Cell_369	3.12301
Cell_10	2.83376	Cell_50	3.9243	Cell_90	2.4245	Cell_130	3.08946	Cell_170	3.43903	Cell_210	2.09668	Cell_250	2.75746	Cell_290	1.90463	Cell_330	2.56008	Cell_370	4.3603
Cell_11	2.86533	Cell_51	2.87968	Cell_91	2.72027	Cell_131	2.63961	Cell_171	3.68467	Cell_211	1.77368	Cell_251	2.99755	Cell_291	2.89891	Cell_331	2.43043	Cell_371	5.10706
Cell_12	2.65709	Cell_52	3.20322	Cell_92	2.76877	Cell_132	2.88548	Cell_172	2.83612	Cell_212	1.90551	Cell_252	3.5227	Cell_292	4.37078	Cell_332	3.8794	Cell_372	3.49286
Cell_13	2.79788	Cell_53	3.2516	Cell_93	2.36812	Cell_133	2.19808	Cell_173	3.34614	Cell_213	1.83005	Cell_253	1.8721	Cell_293	3.23942	Cell_333	4.6982	Cell_373	2.44615
Cell_14	3.4626	Cell_54	2.8645	Cell_94	3.0349	Cell_134	2.67376	Cell_174	2.82125	Cell_214	2.51706	Cell_254	2.5904	Cell_294	2.90543	Cell_334	2.40856	Cell_374	4.33697
Cell_15	2.84599	Cell_55	2.72154	Cell_95	3.54647	Cell_135	3.31952	Cell_175	3.44894	Cell_215	3.27821	Cell_255	2.24904	Cell_295	2.44728	Cell_335	4.10779	Cell_375	4.06384
Cell_16	3.14996	Cell_56	3.40793	Cell_96	3.41414	Cell_136	2.41135	Cell_176	2.65605	Cell_216	2.73329	Cell_256	3.55741	Cell_296	3.44342	Cell_336	3.02359	Cell_376	3.09737
Cell_17	2.95845	Cell_57	2.46411	Cell_97	3.71467	Cell_137	3.17055	Cell_177	3.90696	Cell_217	2.26837	Cell_257	3.42333	Cell_297	3.8992	Cell_337	4.49208	Cell_377	2.29756
Cell_18	2.88501	Cell_58	3.04521	Cell_98	3.27264	Cell_138	3.8305	Cell_178	2.15609	Cell_218	2.078	Cell_258	3.66645	Cell_298	3.29618	Cell_338	2.64114	Cell_378	3.11463
Cell_19	3.22231	Cell_59	3.02397	Cell_99	3.29111	Cell_139	2.10974	Cell_179	3.34052	Cell_219	2.54227	Cell_259	3.85017	Cell_299	2.91089	Cell_339	2.93537	Cell_379	3.67631
Cell_20	2.99957	Cell_60	3.08445	Cell_100	3.82705	Cell_140	3.30018	Cell_180	3.60281	Cell_220	3.12984	Cell_260	4.1988	Cell_300	4.45183	Cell_340	3.07678	Cell_380	3.15985
Cell_21	3.00079	Cell_61	2.75038	Cell_101	3.07361	Cell_141	2.62911	Cell_181	2.663	Cell_221	3.51852	Cell_261	3.53481	Cell_301	3.09673	Cell_341	3.31046	Cell_381	4.00605
Cell_22	3.4546	Cell_62	2.89559	Cell_102	5.13126	Cell_142	2.99147	Cell_182	4.13204	Cell_222	3.02832	Cell_262	2.83826	Cell_302	3.02673	Cell_342	3.49063	Cell_382	4.00696
Cell_23	2.78332	Cell_63	2.5944	Cell_103	3.02295	Cell_143	3.03821	Cell_183	2.3316	Cell_223	4.50413	Cell_263	3.14722	Cell_303	3.3899	Cell_343	3.49785	Cell_383	3.52137
Cell_24	3.34624	Cell_64	3.14111	Cell_104	2.51203	Cell_144	2.89193	Cell_184	3.93592	Cell_224	3.3922	Cell_264	2.60346	Cell_304	3.10751	Cell_344	3.79661	Cell_384	3.23059
Cell_25	3.46253	Cell_65	2.79621	Cell_105	2.78302	Cell_145	2.88625	Cell_185	3.84113	Cell_225	3.60052	Cell_265	3.09281	Cell_305	3.61258	Cell_345	2.56386	Cell_385	4.20489
Cell_26	3.0432	Cell_66	3.02995	Cell_106	2.73656	Cell_146	2.23758	Cell_186	3.55756	Cell_226	2.87075	Cell_266	3.40808	Cell_306	3.14567	Cell_346	4.09596	Cell_386	2.64432
Cell_27	2.55431	Cell_67	3.06895	Cell_107	2.97546	Cell_147	3.4095	Cell_187	2.68936	Cell_227	3.18018	Cell_267	3.0522	Cell_307	3.55815	Cell_347	3.37933	Cell_387	2.82344
Cell_28	2.79574	Cell_68	3.14138	Cell_108	3.0874	Cell_148	2.18072	Cell_188	3.00689	Cell_228	2.32435	Cell_268	3.06915	Cell_308	4.45659	Cell_348	4.16691	Cell_388	4.06726
Cell_29	3.21553	Cell_69	3.08049	Cell_109	2.6207	Cell_149	2.38797	Cell_189	2.78299	Cell_229	2.68572	Cell_269	3.50154	Cell_309	3.56559	Cell_349	3.48168	Cell_389	4.7181
Cell_30	3.34515	Cell_70	3.45037	Cell_110	2.37028	Cell_150	3.84973	Cell_190	2.61307	Cell_230	3.02112	Cell_270	3.58031	Cell_310	3.81145	Cell_350	3.37089	Cell_390	3.66445
Cell_31	2.75528	Cell_71	2.86618	Cell_111	2.63002	Cell_151	3.04835	Cell_191	3.13701	Cell_231	2.60957	Cell_271	3.6063	Cell_311	3.11497	Cell_351	4.72581	Cell_391	2.89026
Cell_32	2.43291	Cell_72	3.19468	Cell_112	1.97782	Cell_152	2.45814	Cell_192	2.78115	Cell_232	4.12711	Cell_272	3.44409	Cell_312	3.1763	Cell_352	2.83402	Cell_392	2.90628
Cell_33	2.77392	Cell_73	3.20066	Cell_113	2.91045	Cell_153	3.48062	Cell_193	2.85245	Cell_233	2.14946	Cell_273	3.20032	Cell_313	3.32824	Cell_353	2.54304	Cell_393	3.26914
Cell_34	2.77493	Cell_74	2.18925	Cell_114	4.14512	Cell_154	3.99768	Cell_194	3.61693	Cell_234	1.83518	Cell_274	3.11908	Cell_314	3.00861	Cell_354	2.62895	Cell_394	2.97803
Cell_35	2.90706	Cell_75	2.10941	Cell_115	3.63092	Cell_155	3.37568	Cell_195	3.40849	Cell_235	3.18217	Cell_275	4.35408	Cell_315	3.18225	Cell_355	3.55678	Cell_395	3.61919
Cell_36	3.00213	Cell_76	2.44323	Cell_116	3.12946	Cell_156	3.46569	Cell_196	3.61732	Cell_236	2.02726	Cell_276	4.01595	Cell_316	3.75367	Cell_356	4.83157	Cell_396	2.69313
Cell_37	2.83966	Cell_77	3.15813	Cell_117	3.12321	Cell_157	2.41589	Cell_197	2.74629	Cell_237	2.45931	Cell_277	3.95263	Cell_317	3.52958	Cell_357	2.35095	Cell_397	3.15549
Cell_38	2.75843	Cell_78	3.17672	Cell_118	2.95579	Cell_158	3.07526	Cell_198	2.64132	Cell_238	1.78391	Cell_278	4.36007	Cell_318	2.76657	Cell_358	3.54773	Cell_398	3.52555
Cell_39	2.77149	Cell_79	2.68736	Cell_119	2.54703	Cell_159	3.69553	Cell_199	3.06775	Cell_239	2.89725	Cell_279	3.91324	Cell_319	3.34322	Cell_359	3.29524	Cell_399	2.58119
Cell_40	2.92256	Cell_80	2.45619	Cell_120	2.13937	Cell_160	3.43257	Cell_200	3.13105	Cell_240	2.97736	Cell_280	3.62828	Cell_320	2.4202	Cell_360	4.44115	Cell_400	3.79843
